# Supplementary material for: Viral etiology of severe acute respiratory infections in hospitalized patients, Shandong, China
Source: PLoS One. 2025 Jul 29;20(7):e0328439. doi: 10.1371/journal.pone.0328439 (PMC12306791; doi:10.1371/journal.pone.0328439)
Supplement: S1 File — Contains: Weekly distribution of cases and pathogen detection (Table A). Viral co-infection patterns and demographic characteristics (Table B). (XLSX) [file pone.0328439.s001.xlsx]

## Sheet: TableA
Case	Positive numbers	positive rate	FLUA	FLUB	RSV	EV	HPIV	HBoV	HADV	HCoV	HMPV	HRV	COVID-19	Total
60	12	0.2	1	0	1	1	0	0	0	0	2	0	7	12
57	23	0.4035	1	1	1	1	1	0	0	2	0	0	18	25
59	16	0.2712	0	0	0	0	1	0	0	4	1	0	10	16
39	13	0.3333	1	0	0	0	2	0	0	2	0	1	8	14
32	12	0.375	0	0	0	0	2	0	0	2	0	1	7	12
44	12	0.2727	0	0	0	1	1	0	0	2	2	2	5	13
32	7	0.2188	2	0	0	1	1	0	0	0	0	1	2	7
32	10	0.3125	2	0	0	0	4	0	0	3	0	0	1	10
28	10	0.3571	1	0	0	1	3	0	0	2	0	2	2	11
63	12	0.1905	3	1	0	0	3	0	0	4	1	2	0	14
42	14	0.3333	4	1	0	0	3	0	0	1	2	3	0	14
61	24	0.3934	12	1	1	1	1	1	0	3	0	3	4	27
87	33	0.3793	19	2	2	0	0	0	0	1	5	6	0	35
50	30	0.6	22	0	3	1	2	0	0	4	0	2	0	34
95	27	0.2842	22	0	0	1	1	0	0	3	0	0	0	27
65	25	0.3846	22	0	2	0	1	0	0	0	0	0	1	25
70	17	0.2429	12	0	0	1	0	0	0	0	4	0	0	17
72	17	0.2361	8	1	3	0	2	0	0	1	1	0	1	17
57	14	0.2456	8	1	1	1	0	0	0	0	1	0	2	14
57	17	0.2982	10	1	2	0	0	0	1	0	4	0	0	18
72	18	0.25	6	3	4	0	2	0	1	3	0	1	0	20
69	13	0.1884	2	4	4	0	0	0	1	0	0	0	2	13
31	15	0.4839	4	4	3	1	1	0	2	0	1	0	0	16
34	10	0.2941	3	2	3	0	0	0	0	1	2	0	2	13
55	6	0.1091	0	0	2	0	0	0	0	0	0	1	3	6
32	13	0.4063	4	4	1	0	0	0	0	0	0	1	3	13
26	5	0.1923	1	0	1	0	0	0	1	0	0	0	2	5
39	2	0.0513	1	0	0	0	1	0	0	0	0	0	0	2
46	8	0.1739	1	1	0	0	1	0	1	0	1	2	2	9
34	11	0.3235	4	0	1	0	2	0	0	0	0	2	2	11
50	10	0.2	5	1	0	0	0	0	0	0	0	0	4	10
46	16	0.3478	6	0	0	0	2	0	0	0	0	0	10	18
35	15	0.4286	4	0	0	0	2	0	1	0	0	1	8	16
33	4	0.1212	1	0	0	0	0	0	0	0	0	0	3	4
26	10	0.3846	4	1	0	0	1	0	1	0	0	0	4	9
1730	501	0.2896	196	29	35	11	40	1	9	38	27	31	113	530

## Sheet: TableB
	FLUA	FLUB	RSV	EV	HPIV	HBoV	HADV	CoV	HMPV	HRV	COVID-19	Case
FLUA	184	0	1	0	3	0	0	3	0	2	2	195
FLUB	0	27	1	0	0	0	0	0	0	0	1	29
RSV	1	1	29	0	0	1	0	0	1	1	0	34
EV	0	0	0	9	1	0	0	0	0	1	0	11
HPIV	3	0	0	1	31	0	0	2	0	3	0	40
HBoV	0	0	1	0	0	0	0	0	0	0	0	1
HADV	0	0	0	0	0	0	8	0	0	1	0	9
CoV	3	0	0	0	2	0	0	31	1	1	0	38
HMPV	0	0	1	0	0	0	0	1	25	0	0	27
HRV	2	0	1	1	3	0	1	1	0	21	1	31
COVID-19	2	1	0	0	0	0	0	0	0	1	108	112
	195	29	34	11	40	1	9	38	27	31	112	527
	11	2	5	2	9	1	1	7	2	10	4
